# Supplementary material for: Pyrazolo[4,3-e]tetrazolo[1,5-b][1,2,4]triazine Sulfonamides as Novel Potential Anticancer Agents: Cytotoxic and Genotoxic Activities In Vitro
Source: Molecules. 2022 Jun 11;27(12):3761. doi: 10.3390/molecules27123761 (PMC9229263; doi:10.3390/molecules27123761)
Supplement: Supplementary file 1 [file molecules-27-03761-s001.zip]

Archive with 1 entries (1 files):
- molecules-1722448-supplementary.pdf
